# Supplementary material for: The Role of the Oral Microbiota in the Etiopathogenesis of Oral Squamous Cell Carcinoma
Source: Microorganisms. 2021 Jul 21;9(8):1549. doi: 10.3390/microorganisms9081549 (PMC8400438; doi:10.3390/microorganisms9081549)
Supplement: Supplementary file 1 [file microorganisms-09-01549-s001.zip]

Archive with 1 entries (1 files):
- microorganisms-1302526-supplementary.pdf
